# Supplementary material for: School-Based Nutrition Interventions in Children Aged 6 to 18 Years: An Umbrella Review of Systematic Reviews
Source: Nutrients. 2021 Nov 17;13(11):4113. doi: 10.3390/nu13114113 (PMC8618558; doi:10.3390/nu13114113)
Supplement: Supplementary file 1 [file nutrients-13-04113-s001.zip]

Archive with 1 entries (1 files):
- Supplementary files_clean.pdf
